# Supplementary material for: Virtual family-centered rounds: a quality improvement initiative to adapt inpatient care during COVID-19 using a human-centred participatory design approach
Source: BMC Pediatr. 2023 Jun 13;23:289. doi: 10.1186/s12887-023-04091-1 (PMC10261833; doi:10.1186/s12887-023-04091-1)
Supplement: Supplementary file 2 — Additional file 2. Virtual Rounds Audit Tool. [file 12887_2023_4091_MOESM2_ESM.xlsx]

## Sheet: Timing Virtual Rounds_Template
Virtual Rounds Audit Template				Team:			Instructions
				Date:			1. Update filename to reflect Date and Team e.g. 2020-04-18 Bronze Time Audit.xls
				Start of Rounds			2. Fill in Date, Team, Start of Rounds at top centre of the tracker. The appropriate cells will autopopulate on the table below, based on values entered.
							3. For each patient round observed, record the Nurse Scheduled time, actual Start Time and End Time of the round, followed by Source of wait, Family presence and any other Observations, as appropriate.
							4. Document General Observations for the day, as appropriate.
							4. Save the completed file on S:/ Drive or Return to: <ProjectCoordinatorEmail>
Date	Team	Patient No.	Nurse Scheduled time	Start Time	End Time	Time / Patient	Wait time	Source of wait	Family?	Observations		General Observations
0	0	Example	10:00:00	09:32:00	09:40:00	00:08:00		Nurse	Yes/No
0	0	1				00:00:00	00:00:00
0	0	2				00:00:00	00:00:00
0	0	3				00:00:00	00:00:00
0	0	4				00:00:00	00:00:00
0	0	5				00:00:00	00:00:00
0	0	6				00:00:00	00:00:00
0	0	7				00:00:00	00:00:00
0	0	8				00:00:00	00:00:00
0	0	9				00:00:00	00:00:00
0	0	10				00:00:00	00:00:00
0	0	11				00:00:00	00:00:00
0	0	12				00:00:00	00:00:00
0	0	13				00:00:00	00:00:00
0	0	14				00:00:00	00:00:00
0	0	15				00:00:00	00:00:00
0	0	16				00:00:00	00:00:00
0	0	17				00:00:00	00:00:00
0	0	18				00:00:00	00:00:00
0	0	19				00:00:00	00:00:00
0	0	20				00:00:00	00:00:00
Legend
Team = Rounding team name (e.g. Bronze Team, Red Team, etc.) Row values autopopulate based on the value entered at the top of the table in cell 2:F
Date = observation date (YYYY-MM-DD). Row values autopopulate based on the value entered at the top of the table in cell 1:F
Start of Rounds = When Team calls the unit to say they are ready to start
Patient No. = Patient number, one row per patient round observed. This value is pre-populated in the table.
Nurse Scheduled time = the Time this patient's round was supposed to start according to the rounding schedule
Start time = When Nurse joins and/or the Team actively starts rounding on a patient
End time = When team finishes rounding on a patient
Time / Patient (calculation / do not enter into this column) = time to round on this one patient
Wait time (calculation / do not enter into this column) time between end of rounds on one patient and start of rounds on the next (will be 0 when sequential patients with same nurse)
Source of wait = individual or event that caused delay / longer than necessary wait time between patient rounds
Family = Did famly participate in rounds ? (Yes/No)
Observations = any observations about this sepcific round that appeared to positively or negatively impact timing or content, as appropriate
General Observations = any general observations about the flow of the day or special events, as appropriate
